# Supplementary material for: Dietary collagen peptides alleviate exercise-induced muscle soreness in healthy middle-aged males: a randomized double-blinded crossover clinical trial
Source: J Int Soc Sports Nutr. 2023 May 3;20(1):2206392. doi: 10.1080/15502783.2023.2206392 (PMC10158542; doi:10.1080/15502783.2023.2206392)
Supplement: Supplemental Material [file RSSN_A_2206392_SM6660.zip]

Archive with 7 entries (6 files):
- Supplementary/
- Supplementary/Table S1.xlsx
- Supplementary/Table S2.xlsx
- Supplementary/Table S3.xlsx
- Supplementary/Table S4.xlsx
- Supplementary/Table S5.xlsx
- Supplementary/Table S6.xlsx
