# Supplementary material for: Dietary collagen peptides alleviate exercise-induced muscle soreness in healthy middle-aged males: a randomized double-blinded crossover clinical trial
Source: J Int Soc Sports Nutr. 2023 May 3;20(1):2206392. doi: 10.1080/15502783.2023.2206392 (PMC10158542; doi:10.1080/15502783.2023.2206392)
Supplement: Supplemental Material [file RSSN_A_2206392_SM6660.zip › Supplementary/Table S1.xlsx]

## Sheet: Table S1. Carryover-Soreness
	Table S1. Carryover and period effects of muscle soreness by VAS.
	Carryover effect
			Just after			p-value
	Prior placebo food	1st＋2nd	60.0625	±	37.3138	0.153361
	Prior active food	1st＋2nd	91.95	±	49.9285
	Period effect
			Just after			p-value
	Prior placebo food	1st−2nd	9.5625	±	17.05	0.538345
	Prior active food	2nd−1st	25.4101	±	24.8612
	Data are presented as mean ± SD (mm).
	Prior placebo food group: n=8, Prior active food group: n=10.
	Just after: just after the exercise load.
	p-value is for inter-group comparisons by t-test.
