# Supplementary material for: Dietary collagen peptides alleviate exercise-induced muscle soreness in healthy middle-aged males: a randomized double-blinded crossover clinical trial
Source: J Int Soc Sports Nutr. 2023 May 3;20(1):2206392. doi: 10.1080/15502783.2023.2206392 (PMC10158542; doi:10.1080/15502783.2023.2206392)
Supplement: Supplemental Material [file RSSN_A_2206392_SM6660.zip › Supplementary/Table S2.xlsx]

## Sheet: Table S2. Carryover-Fatigue
	Table S2. Carryover and period effects of fatigue by VAS.
	Carryover effect
			Just after			p-value		2 hrs after			p-value
	Prior placebo food	1st＋2nd	93.4375	±	27.2245	0.2578		45.8125	±	22.2051	0.0404
	Prior active food	1st＋2nd	116.45	±	49.6227			81.5	±	40.4846
	Period effect
			Just after			p-value		2 hrs after			p-value
	Prior placebo food	1st−2nd	14.8125	±	22.3494	0.6156		4.5625	±	10.5642	0.396892
	Prior active food	2nd−1st	9.25	±	23.3217			11.4	±	20.0164
	Data are presented as mean ± SD (mm).
	Prior placebo food group: n=8, Prior active food group: n=10.
	Just after: just after the exercise load, 2 hrs after: 2 hrs after the exercise load.
	p-value is for inter-group comparisons by t-test.
