# Supplementary material for: Dietary collagen peptides alleviate exercise-induced muscle soreness in healthy middle-aged males: a randomized double-blinded crossover clinical trial
Source: J Int Soc Sports Nutr. 2023 May 3;20(1):2206392. doi: 10.1080/15502783.2023.2206392 (PMC10158542; doi:10.1080/15502783.2023.2206392)
Supplement: Supplemental Material [file RSSN_A_2206392_SM6660.zip › Supplementary/Table S4.xlsx]

## Sheet: Table S4. 　BDHQ
	Table S4. BDHQ survey.
		Calculated value							p-value
			Active			Placebo
	Energy	kcal	1589.94	±	465.235	1645.57	±	535.833	0.315134
	Total protein	g/day	58.3477	±	17.2276	62.0453	±	21.8683	0.135979
	Animal protein	g/day	31.3601	±	12.4083	33.6664	±	15.0656	0.281324
	Vegetable protein	g/day	26.9876	±	8.63216	28.3789	±	9.48537	0.25736
	Data are presented as mean ± SD.
	the active group: n=19, the placebo group: n=19.
	p-value is for inter-group comparison by paired t-test.
