# Supplementary material for: Dietary collagen peptides alleviate exercise-induced muscle soreness in healthy middle-aged males: a randomized double-blinded crossover clinical trial
Source: J Int Soc Sports Nutr. 2023 May 3;20(1):2206392. doi: 10.1080/15502783.2023.2206392 (PMC10158542; doi:10.1080/15502783.2023.2206392)
Supplement: Supplemental Material [file RSSN_A_2206392_SM6660.zip › Supplementary/Table S5.xlsx]

## Sheet: Table S5. SF-8
	Table S5. SF-8 survey.
			Mean ± SD						Intra-group（p-value）		Inter-group （p-value）
			Active			Placebo			Active	Placebo
	PF	Day 1	53.2616	±	3.02059	53.6868	±	1.74677	-	-	0.162829
		Day 29	53.3953	±	2.07547	53.3953	±	2.07547	0.75901	0.330565	-
	RP	Day 1	53.8974	±	2.96837	54.86	±	7.30013e-15	-	-	0.174548
		Day 29	54.12	±	2.21657	53.75	±	2.63368	0.759379	0.0827608	0.666885
	BP	Day 1	55.6437	±	5.5296	55.89	±	4.52831	-	-	0.837711
		Day 29	56.3016	±	4.44056	55.5611	±	5.07572	0.556496	0.821004	0.518383
	GH	Day 1	56.4795	±	5.38359	56.2411	±	5.10257	-	-	0.774432
		Day 29	57.1358	±	4.01764	56.6226	±	5.09413	0.46561	0.330565	0.505609
	VT	Day 1	54.7753	±	3.45862	54.3095	±	4.41407	-	-	0.622481
		Day 29	54.2121	±	3.75427	54.7753	±	3.45862	0.485738	0.489318	0.472596
	SF	Day 1	53.6447	±	3.88301	54.0632	±	3.57272	-	-	0.504784
		Day 29	52.7889	±	5.62169	54.7916	±	1.82386	0.325123	0.167726	0.128677
	RE	Day 1	53.0658	±	5.1449	53.5705	±	3.32546	-	-	0.474475
		Day 29	53.3905	±	5.06681	54.1758	±	2.31149	0.330565	0.451789	0.455908
	MH	Day 1	54.2832	±	4.58425	52.2363	±	4.52456	-	-	0.0600275
		Day 29	53.4132	±	4.56481	53.4816	±	3.4162	0.0827608	0.0955853	0.951123
	PCS	Day 1	53.5689	±	5.08833	54.6458	±	2.98056	-	-	0.184912
		Day 29	54.2626	±	2.64812	53.6368	±	3.38222	0.335854	0.121559	0.263251
	MCS	Day 1	52.5647	±	5.77114	51.36	±	4.06472	-	-	0.212936
		Day 29	51.6942	±	5.52998	52.9011	±	2.64035	0.0602439	0.0371314	0.331777
	Data are presented as mean ± SD.
	On day 1 and day 29, participants the subjects answered the SF-8 questionnaire on health-related quality of life over the previous month.
	Day 1: starting day of intake of a test food, Day 29: on day 1 of the 5-day examination after the 28th.
	the active group: n=19, the placebo group: n=19.
	p-value for intra-group comparison is by paired t-test.
	p-value for inter-group comparison is by paired t-test.
	PF: physical functioning, RP: role physical, BP:bodily pain, GH: general health, VT: vitality, SF: social functioning,
	RE: role emotional, MH: mental health, PCS: physical component summary, MCS: mental component summary.
