# Supplementary material for: Dietary collagen peptides alleviate exercise-induced muscle soreness in healthy middle-aged males: a randomized double-blinded crossover clinical trial
Source: J Int Soc Sports Nutr. 2023 May 3;20(1):2206392. doi: 10.1080/15502783.2023.2206392 (PMC10158542; doi:10.1080/15502783.2023.2206392)
Supplement: Supplemental Material [file RSSN_A_2206392_SM6660.zip › Supplementary/Table S6.xlsx]

## Sheet: Table S6. Adverse events
	Table S6. Adverse events and side effects.
	Adverse events	the number of persons	Cases	Rate（%）	p-value
	Active	2	2	10.5263	0.407484
	Placebo	5	6	25
	Side effects	the number of persons	Cases	Rate（%）	p-value
	Active	0	0	0	-
	Placebo	0	0	0
	the active group: n=19, the placebo group: n=20.
	p-value is for inter-group comparison by Fisher's exact test.
